# Supplementary material for: Bio-Based Electrospun Fibers from Chitosan Schiff Base and Polylactide and Their Cu2+ and Fe3+ Complexes: Preparation and Antibacterial and Anticancer Activities
Source: Polymers (Basel). 2022 Nov 18;14(22):5002. doi: 10.3390/polym14225002 (PMC9696307; doi:10.3390/polym14225002)
Supplement: Supplementary file 1 [file polymers-14-05002-s001.zip]

Archive with 1 entries (1 files):
- polymers-2021922-supplementary.pdf
